# Supplementary material for: A rare tongue ulcer in a renal transplant recipient
Source: IDCases. 2020 Sep 9;22:e00955. doi: 10.1016/j.idcr.2020.e00955 (PMC7501429; doi:10.1016/j.idcr.2020.e00955)
Supplement: Transparency document [file mmc1.zip]

Archive with 3 entries (3 files):
- coi_disclosure Bunthof.pdf
- coi_disclosure de Kok.pdf
- coi_disclosure Machiels.pdf
